# Supplementary material for: Vacuum-Assisted Interfacial Polymerization Technique for Enhanced Pervaporation Separation Performance of Thin-Film Composite Membranes
Source: Membranes (Basel). 2022 May 10;12(5):508. doi: 10.3390/membranes12050508 (PMC9144448; doi:10.3390/membranes12050508)
Supplement: Supplementary file 1 [file membranes-12-00508-s001.zip]

Archive with 1 entries (1 files):
- membranes-1686916-supplementary.pdf
